# Supplementary material for: Jumping Characteristics of Broiler Breeder Hens at Different Perching Platform Heights
Source: Animals (Basel). 2025 Mar 3;15(5):725. doi: 10.3390/ani15050725 (PMC11898682; doi:10.3390/ani15050725)
Supplement: Supplementary file 1 [file animals-15-00725-s001.zip]

Archive with 1 entries (1 files):
- animals-3488282-supplementary.pdf
